# Supplementary material for: Derivation of Arbas Cashmere Goat Induced Pluripotent Stem Cells in LCDM with Trophectoderm Lineage Differentiation and Interspecies Chimeric Abilities
Source: Int J Mol Sci. 2023 Sep 29;24(19):14728. doi: 10.3390/ijms241914728 (PMC10572416; doi:10.3390/ijms241914728)
Supplement: Supplementary file 1 [file ijms-24-14728-s001.zip]

Archive with 1 entries (1 files):
- ijms-2609787-Supplementary materials.pdf
